# Supplementary material for: Diagnostic Accuracy Improvement of an Updated HEART Score to Predict Coronary Artery Disease as Detected by Coronary Computed Tomography Angiography
Source: J Clin Med. 2026 Feb 11;15(4):1424. doi: 10.3390/jcm15041424 (PMC12942576; doi:10.3390/jcm15041424)
Supplement: Supplementary file 1 [file jcm-15-01424-s001.zip]

Archive with 1 entries (1 files):
- jcm-4120499-supplementary.pdf
